# Supplementary material for: Decreased Methane Emissions Associated with Methanogenic and Methanotrophic Communities in a Pig Manure Windrow Composting System under Calcium Superphosphate Amendment
Source: Int J Environ Res Public Health. 2021 Jun 9;18(12):6244. doi: 10.3390/ijerph18126244 (PMC8296093; doi:10.3390/ijerph18126244)
Supplement: Supplementary file 1 [file ijerph-18-06244-s001.zip]

Archive with 1 entries (1 files):
- ijerph-1194700-supplementary.pdf
